# Supplementary material for: Blood Pressure-Lowering Effect of Wine Lees Phenolic Compounds Is Mediated by Endothelial-Derived Factors: Role of Sirtuin 1
Source: Antioxidants (Basel). 2021 Jul 3;10(7):1073. doi: 10.3390/antiox10071073 (PMC8301028; doi:10.3390/antiox10071073)
Supplement: Supplementary file 1 [file antioxidants-10-01073-s001.zip]

Archive with 1 entries (1 files):
- antioxidants-1272829-supplementary.pdf
